# Supplementary material for: Systematic Analysis of Stay-Green Genes in Six Ipomoea Species Reveals the Evolutionary Dynamics, Carotenoid and Anthocyanin Accumulation, and Stress Responses of Sweet Potato
Source: Genes (Basel). 2025 Feb 24;16(3):266. doi: 10.3390/genes16030266 (PMC11941861; doi:10.3390/genes16030266)
Supplement: Supplementary file 1 [file genes-16-00266-s001.zip]

Archive with 2 entries (2 files):
- SGR-fingerS1.pdf
- TableS1.xlsx
