# Supplementary material for: Systematic Analysis of Stay-Green Genes in Six Ipomoea Species Reveals the Evolutionary Dynamics, Carotenoid and Anthocyanin Accumulation, and Stress Responses of Sweet Potato
Source: Genes (Basel). 2025 Feb 24;16(3):266. doi: 10.3390/genes16030266 (PMC11941861; doi:10.3390/genes16030266)
Supplement: Supplementary file 1 [file genes-16-00266-s001.zip › TableS1.xlsx]

## Sheet: Sheet1
Table. S1. Characteristics of identified SGRs in six Ipomoea species.
Gene ID	Gene name	Species	CDS (bp)	Number of Amino Acid (AA)	Molecular Weight (kDa)	Theoretical pI	Instability Index	Aliphatic Index	Grand Average of Hydropathicity	Localizations	Signals
GWHPABKX012930	IaqSGR1	I. aquatica	825	274	30.484	9.12	55.91	80.73	-0.392	Plastid	Chloroplast transit peptide
GWHPABKX012597	IaqSGR2	I. aquatica	852	283	31.5393	9.27	50.99	86.15	-0.233	Plastid	Chloroplast transit peptide
GWHPABKX018123	IaqSGR3	I. aquatica	780	259	28.7727	8.7	49.87	80.97	-0.166	Plastid	Chloroplast transit peptide
g38203	IbSGR1	I. batatas	1029	342	38.3248	9.18	55.65	76.7	-0.497	Plastid	Chloroplast transit peptide
g39466	IbSGR2	I. batatas	861	286	31.6443	9.09	43.09	80.42	-0.272	Plastid	Chloroplast transit peptide
g39421	IbSGR3	I. batatas	936	311	34.5928	8.68	41.9	84.92	-0.146	Endoplasmic reticulum	Signal peptide
g1863	IbSGR4	I. batatas	837	278	30.9823	8.48	38.28	83.17	-0.121	Plastid	Chloroplast transit peptide
Icai.ptg000002_3l_1.g52.t1	IcaSGR1	I. cairica	804	267	29.9023	8.86	55.39	81.76	-0.369	Plastid
Icai.ptg000002_3l_1.g900.t1	IcaSGR2	I. cairica	876	291	32.3033	9.08	44.44	88.45	-0.189	Plastid	Chloroplast transit peptide
Icai.ptg000020l_1.g1392.t1	IcaSGR3	I. cairica	786	261	28.9329	8.18	50.42	80.73	-0.136	Plastid	Chloroplast transit peptide
INIL15g27556.t1	InilSGR1	I. nil	801	266	29.63	9.13	57.89	79.85	-0.389	Cytoplasm	Nuclear localization signal
INIL15g14216.t1	InilSGR2	I. nil	846	281	31.1971	9.26	45.62	84.66	-0.219	Plastid	Chloroplast transit peptide
INIL11g26740.t1	InilSGR3	I. nil	663	220	24.557	6.3	37.91	90.41	-0.137	Nucleus
itb08g00530.t1	ItbSGR1	I. triloba	804	267	29.675	8.43	58.46	78.13	-0.393	Cytoplasm	Nuclear localization signal
itb08g09540.t1	ItbSGR2	I. triloba	864	287	31.8266	9.18	43.64	81.5	-0.261	Plastid	Chloroplast transit peptide
itb05g13570.t1	ItbSGR3	I. triloba	768	255	28.3943	8.18	39.76	84.16	-0.123	Plastid	Chloroplast transit peptide
itf08g00520.t1	ItfSGR1	I. trifida	816	271	30.3649	9.1	54.3	78.08	-0.413	Plastid	Chloroplast transit peptide
itf08g08930.t1	ItfSGR2	I. trifida	852	283	31.4081	8.98	39.71	83.36	-0.226	Plastid	Chloroplast transit peptide
itf05g13210.t1	ItfSGR3	I. trifida	774	257	28.5685	8.18	41.03	83.5	-0.128	Plastid	Chloroplast transit peptide
